# Supplementary material for: Proteomics analysis of extracellular vesicles for biomarkers of autism spectrum disorder
Source: Front Mol Biosci. 2024 Nov 11;11:1467398. doi: 10.3389/fmolb.2024.1467398 (PMC11599737; doi:10.3389/fmolb.2024.1467398)
Supplement: Supplementary file 1 [file Table1.xlsx]

## Sheet: Sheet1
Protein name in Olink platform
PRCP
CA1
ICAM1
CHL1
TGFBI
ENG
PLTP
SERPINA7
IGFBP3
CR2
SERPINA5
FCGR3B
IGFBP6
CDH1
CCL5
CCL14
GNLY
NOTCH1
PAM
PROC
CST3
NCAM1
PCOLCE
LILRB1
MET
LTBP2
IL7R
VCAM1
SELL
F11
COMP
CA4
PTPRS
MBL2
TIMP1
ANGPTL3
REG3A
SOD1
CD46
ITGAM
TNC
NID1
CFHR5
SPARCL1
PLXNB2
MEGF9
ANG
ST6GAL1
DPP4
REG1A
QPCT
FCN2
FETUB
CES1
CRTAC1
TCN2
PRSS2
ICAM3
SAA4
CNDP1
FCGR2A
NRP1
EFEMP1
TIMD4
FAP
TIE1
THBS4
F7
GP1BA
LYVE1
CA3
TGFBR3
DEFA1
CD59
APOM
OSMR
LILRB2
UMOD
CCL18
COL18A1
LCN2
KIT
C1QTNF1
AOC3
GAS6
IGLC2
PLA2G7
TNXB
MFAP5
VASN
LILRB5
C2
BMP-6
ANGPT1
ADM
CD40-L
SLAMF7
PGF
ADAM-TS13
BOC
IL-4RA
SRC
IL-1ra
IL6
TNFRSF10A
STK4
IDUA
TNFRSF11A
PAR-1
TRAIL-R2
PRSS27
TIE2
TF
IL1RL2
PDGF subunit B
IL-27
IL-17D
CXCL1
LOX-1
Gal-9
GIF
SCF
IL18
FGF-21
PIgR
RAGE
SOD2
CTRC
FGF-23
SPON2
GH
FS
GLO1
CD84
PAPPA
SERPINA12
REN
DECR1
MERTK
KIM1
THBS2
TM
VSIG2
AMBP
PRELP
HO-1
XCL1
IL16
SORT1
CEACAM8
PTX3
PSGL-1
CCL17
CCL3
MMP7
IgG Fc receptor II-b
ITGB1BP2
DCN
Dkk-1
LPL
PRSS8
AGRP
HB-EGF
GDF-2
FABP2
THPO
MARCO
GT
BNP
MMP12
ACE2
PD-L2
CTSL1
hOSCAR
TNFRSF13B
TGM2
LEP
CA5A
HSP 27
CD4
NEMO
VEGFD
PARP-1
HAOX1
TNFRSF14
LDL receptor
ITGB2
IL-17RA
TNF-R2
MMP-9
EPHB4
IL2-RA
OPG
ALCAM
TFF3
SELP
CSTB
MCP-1
CD163
Gal-3
GRN
NT-proBNP
BLM hydrolase
PLC
LTBR
Notch 3
TIMP4
CNTN1
CDH5
TLT-2
FABP4
TFPI
PAI
CCL24
TR
TNFRSF10C
GDF-15
SELE
AZU1
DLK-1
SPON1
MPO
CXCL16
IL-6RA
RETN
IGFBP-1
CHIT1
TR-AP
GP6
PSP-D
PI3
Ep-CAM
AP-N
AXL
IL-1RT1
MMP-2
FAS
MB
TNFSF13B
PRTN3
PCSK9
U-PAR
OPN
CTSD
PGLYRP1
CPA1
JAM-A
Gal-4
IL-1RT2
SHPS-1
CCL15
CASP-3
uPA
CPB1
CHI3L1
ST2
t-PA
SCGB3A2
EGFR
IGFBP-7
CD93
IL-18BP
COL1A1
PON3
CTSZ
MMP-3
RARRES2
ICAM-2
KLK6
PDGF subunit A
TNF-R1
IGFBP-2
vWF
PECAM-1
MEPE
CCL16
GCG
SLAMF8
SLITRK2
TACC3
LRRN1
SORCS2
FAM19A5
BGN
AMIGO2
PFKM
COL4A1
GH2
ARSB
RGS8
CBL
SIGLEC10
OMG
CFC1
SKAP1
MRC2
IQGAP2
LYAR
SLITRK6
GALNT2
GFRA2
SIGLEC6
BCL2L11
MOG
GKN1
DCBLD2
PRDX6
METAP1D
NFATC1
CRX
TACSTD2
WASF1
TDRKH
ARHGEF12
PREB
GSAP
SEMA4C
NINJ1
CPXM1
CDNF
LYPD1
NCLN
BOC.1
TP53
LRMP
ARHGAP1
TCL1B
FGF-21.1
SEZ6L2
JUN
ATG4A
SULT2A1
DDAH1
PROK1
CAMKK1
PODXL2
VAMP5
LGALS7
OPTC
BCR
KLK12
DKKL1
KAZALD1
PCDH17
APBB1IP
HS6ST1
TNFRSF10A.1
STX16
IGSF3
HS3ST3B1
CRISP2
WNT9A
NFKBIE
PAK4
STX6
DNAJB1
DCTN2
AGR3
VEGFD.1
FLI1
ZBTB16
WASF3
ZBTB17
MAP2K6
ENTPD6
CLSTN3
IL17RB
GCNT1
CTSF
MATN2
HTRA2
MFGE8
NUDT5
ACAN
ITGB1
DKK3
SPINT2
APP
HAVCR2
DSC2
TMSB10
ANGPTL4
INHBC
SPINK1
CLEC11A
PDGFRB
COCH
FCRL5
PILRA
B4GALT1
CD300LG
PARK7
BLVRB
PLA2G4A
CD74
CCL21
PTPRF
BCAM
SIRPB1
IGF2R
P4HB
FUCA1
ESAM
ENPP2
BST1
CST6
MYOC
SNAP29
WFIKKN2
CDON
CD177
NID2
DAG1
CD97
PTPN6
CD109
VSIG4
CRIM1
CGA
CLEC14A
CA6
MIF
CRELD2
ITGA5
PEAR1
MESDC2
CD99L2
SCARF1
LGMN
SEMA7A
COLEC12
GUSB
FUT3/FUT5
STIP1
B4GAT1
CD69
CRHBP
MSMB
SPINT1
FSTL3
IL13RA1
CD58
SCGB3A1
NOV
CNTN4
CA2
XG
ARSA
PPIB
SPINK5
OMD
PEBP1
PAMR1
ROBO1
FCER2
LAMA4
LAIR1
RELT
TPP1
CD209
PPP1R9B
GLB1
PSIP1
ZBTB16.1
IRAK4
TPSAB1
HCLS1
CNTNAP2
CLEC4G
IRF9
EDAR
IL6.1
DGKZ
CLEC4C
IRAK1
CLEC4A
PRDX1
PRDX3
FGF2
PRDX5
DPP10
TRIM5
DCTN1
ITGA6
CDSN
GALNT3
FXYD5
TRAF2
TRIM21
LILRB4
NTF4
KRT19
ITM2A
HNMT
CCL11
MILR1
EGLN1
NFATC3
LY75
EIF5A
EIF4G1
CD28
PTH1R
BIRC2
HSD11B1
NF2
PLXNA4
SH2B3
FCRL3
CKAP4
JUN.1
HEXIM1
CLEC4D
PRKCQ
MGMT
TREM1
CXADR
IL10
SRPK2
KLRD1
BACH1
PIK3AP1
SPRY2
STC1
ARNT
FAM3B
SH2D1A
ICA1
DFFA
DCBLD2.1
FCRL6
NCR1
CXCL12
AREG
IFNLR1
DAPP1
PADI2
SIT1
MASP1
LAMP3
CLEC7A
CLEC6A
DDX58
IL12RB1
TANK
ITGA11
KPNA1
LAG3
IL5
CD83
ITGB6
BTN3A2
IL8
VEGFA
CD8A
MCP-3
GDNF
CDCP1
CD244
IL7
OPG.1
LAP TGF-beta-1
uPA.1
IL6.2
IL-17C
MCP-1.1
IL-17A
CXCL11
AXIN1
TRAIL
IL-20RA
CXCL9
CST5
IL-2RB
IL-1 alpha
OSM
IL2
CXCL1.1
TSLP
CCL4
CD6
SCF.1
IL18.1
SLAMF1
TGF-alpha
MCP-4
CCL11.1
TNFSF14
FGF-23.1
IL-10RA
FGF-5
MMP-1
LIF-R
FGF-21.2
CCL19
IL-15RA
IL-10RB
IL-22 RA1
IL-18R1
PD-L1
Beta-NGF
CXCL5
TRANCE
HGF
IL-12B
IL-24
IL13
ARTN
MMP-10
IL10.1
TNF
CCL23
CD5
CCL3.1
Flt3L
CXCL6
CXCL10
4E-BP1
IL-20
SIRT2
CCL28
DNER
EN-RAGE
CD40
IL33
IFN-gamma
FGF-19
IL4
LIF
NRTN
MCP-2
CASP-8
CCL25
CX3CL1
TNFRSF9
NT-3
TWEAK
CCL20
ST1A1
STAMBP
IL5.1
ADA
TNFB
CSF-1
CLMP
LRIG1
NPTXR
AHCY
THOP1
CTSO
FCRL1
CD164
DDC
ACP6
TFF2
S100P
ANGPT2
CD2AP
ANGPTL7
CLEC5A
TINAGL1
GLRX
ENO2
NADK
GHRL
SERPINB8
SERPINB6
CDHR5
CCDC80
DIABLO
CA13
SEMA3F
KLK10
PILRB
ANGPTL1
APLP1
ADGRG2
TYMP
GRAP2
LILRA5
ALDH1A1
CD79B
ANXA4
ANXA11
SIGLEC7
ITGB7
QDPR
SNAP23
APEX1
ENTPD5
CLSTN2
COMT
CLUL1
HDGF
CHRDL2
CTSH
NOMO1
NQO2
SOST
FAM3C
TXNDC5
PPP1R2
DPP7
LRP11
ADGRE2
ENPP7
SSC4D
MCFD2
REG4
SUMF2
CANT1
CD1C
GAL
CDH2
TYRO3
CRKL
IGFBPL1
RTN4R
VCAN
FBP1
TSHB
BAG6
NECTIN2
ARG1
USP8
FKBP4
SDC4
PAG1
KYAT1
DAB2
NPDC1
METRNL
MEP1B
ROR1
NT-proBNP.1
RNASE3
IFNL1
EIF4B
CRADD
TDGF1
ECE1
CETN2
CDH15
SMOC1
ADGRB3
KLB
CDH17
GPNMB
BST2
PTPN1
SRP14
ATP6V1F
RBKS
FKBP7
ANXA10
GSTP1
KIR2DL3
RPS6KB1
EREG
CD302
IMPA1
CRIP2
LTBP3
CTF1
FHIT
CLSTN1
HSP90B1
LEPR
CD33
ADAM15
NDRG1
CEACAM3
GBP2
FGFR2
NXPH1
NAA10
IL15
DSG3
SFRP1
IFI30
FCAR
PRTFDC1
PLA2G10
IKZF2
UBE2F
DPEP2
TBCB
NPM1
ASGR1
EPHA10
COL4A3BP
PSG1
PSME1
KIRREL2
PAEP
CCL27
MAD1L1
AKT1S1
PTS
IL32
FUT8
TPPP3
PFDN2
CARHSP1
VSTM1
DEFB4A
ABHD14B
AARSD1
PHOSPHO1
DUSP3
TNFRSF13C
NEFL
HMOX2
RNF31
DPEP1
SNCG
IL3RA
AOC1
KIF1BP
PPP3R1
ILKAP
ISLR2
ING1
PMVK
WWP2
FKBP5
GGT5
CD63
NMNAT1
NRP2
MAPT
CADM3
GDNF.1
UNC5C
VWC2
Siglec-9
CLM-6
EZR
SMOC2
NBL1
EFNA4
SCARB2
NCAN
PRTG
ROBO2
CRTAM
RGMA
PLXNB3
CPA2
CD38
SMPD1
MSR1
Alpha-2-MRAP
sFRP-3
EPHB6
RGMB
SIGLEC1
CNTN5
ADAM 22
CLEC1B
ADAM 23
MATN3
RSPO1
HAGH
LXN
gal-8
BCAN
LAYN
NEP
GDF-8
THY 1
WFIKKN1
TMPRSS5
CDH3
GFR-alpha-1
GM-CSF-R-alpha
Beta-NGF.1
SCARA5
CD200
NTRK2
GZMA
G-CSF
DRAXIN
SCARF2
GDNFR-alpha-3
PVR
TNFRSF12A
SKR3
FLRT2
CPM
CLEC10A
GCP5
BMP-4
FcRL2
MDGA1
IL-5R-alpha
PDGF-R-alpha
CTSC
CDH6
DDR1
JAM-B
CTSS
N-CDase
NAAA
N2DL-2
PLXNB1
TNFRSF21
CLM-1
SPOCK1
IL12
Dkk-4
EDA2R
LAT
NTRK3
LAIR-2
MANF
TN-R
CD200R1
Nr-CAM
KYNU
TXLNA
VEGFA.1
CPE
KLK13
CEACAM1
MSLN
TNFSF13
EGF
TNFRSF6B
SYND1
TGFR-2
IL6.3
CD48
SCAMP3
LY9
IFN-gamma-R1
ITGAV
TRAIL.1
hK11
GPC1
TFPI-2
hK8
VEGFR-2
LYPD3
PODXL
S100A4
IGF1R
ERBB2
ERBB3
SCF.2
SPARC
GZMH
TGF-alpha.1
FURIN
CYR61
hK14
FADD
MetAP 2
PVRL4
FASLG
EPHA2
ITGB5
Gal-1
SEZ6L
GPNMB.1
CAIX
MIA
CTSV
CD27
XPNPEP2
ERBB4
HGF.1
ADAM 8
5'-NT
CDKN1A
DLL1
MK
ABL1
FGF-BP1
TLR3
LYN
RET
VIM
TNFRSF19
CRNN
TCL1A
CD160
TNFRSF4
MIC-A/B
WISP-1
CXL17
PPY
S100A11
AREG.1
ESM-1
CD207
ICOSLG
WFDC2
CXCL13
MAD homolog 5
ADAM-TS 15
CD70
RSPO3
FR-gamma
CEACAM5
VEGFR-3
MUC-16
WIF-1
GZMB
FCRLB
ANXA1
FR-alpha
CD22
INPP1
ALPP
CGB3
TBL1X
NAMPT
IL17F
VMO1
TPMT
IFNGR2
KLK4
ERP44
CBLN4
ACAA1
NT5C3A
GAMT
HEXA
S100A16
PSPN
DCTPP1
MANSC1
GFER
RP2
JCHAIN
RAB6A
C1QA
AKR1B1
SCG2
RFNG
MLN
TNFAIP8
AIF1
ARHGAP25
IL1B
CCT5
CASP2
ELOA
NCS1
LSP1
AFP
GOPC
USO1
CNPY2
45544
AIMP1
SCGN
CDC27
TXNDC15
ICAM5
FUS
PTP4A1
FOXO3
VWA1
FLT3
COL9A1
BRK1
NELL1
SFTPA1
VPS37A
DRG2
HMBS
CLIP2
CXCL14
HSPB6
ATP6V1D
LAP3
LACTB2
HBQ1
SCLY
MYO9B
CD300E
SPINK4
YTHDF3
CDHR2
CPVL
ICAM4
PSMD9
ACTN4
VPS53
CALCOCO1
UBAC1
GGA1
PTPRM
GALNT7
FLT1
VAT1
TPT1
L1CAM
GPA33
HLA-E
PCDH1
NPY
CLSPN
DSG4
LRP1
CLEC1A
PXN
SMAD1
ALDH3A1
CSNK1D
TOP2B
AMN
PGF.1
MVK
ADGRG1
TIGAR
ENAH
EPO
PDGFC
AGR2
PRKAB1
DPP6
AIFM1
BAMBI
CAPG
BID
NUCB2
NOS3
TNNI3
CES2
INPPL1
SIRT5
ST3GAL1
FES
KIR3DL1
CA14
RCOR1
LTA4H
EDIL3
FOXO1
CA12
PLIN1
PRKRA
PPM1B
YES1
ENTPD2
PDP1
VASH1
LAT2
KIM1.1
STX8
ERBB2IP
RASA1
MAEA
GALNT10
BTC
PON2
MAGED1
NPPC
BANK1
PLXDC1
NBN
MAX
ENTPD6.1
MAP4K5
ITGB1BP1
NUB1
RARRES1
RASSF2
CALCA
CRH
METAP1
PDCD1
PTN
SERPINA9
ATP6AP2
NCF2
FGR
PSMA1
HPGDS
STXBP3
FKBP1B
CNTN2
WAS
PTPRJ
RRM2B
PTK7
PVALB
EGFL7
FABP9
TMPRSS15
LHB
FOSB
CALR
